# Supplementary material for: Validation of an Automated System for the Extraction of a Wide Dataset for Clinical Studies Aimed at Improving the Early Diagnosis of Candidemia
Source: Diagnostics (Basel). 2023 Mar 3;13(5):961. doi: 10.3390/diagnostics13050961 (PMC10001256; doi:10.3390/diagnostics13050961)
Supplement: Supplementary file 1 [file diagnostics-13-00961-s001.zip]

Archive with 1 entries (1 files):
- diagnostics-2227954-supplementary.pdf
